# Supplementary material for: ﻿Sinocrassulaobliquifolia (Crassulaceae), a new species from China
Source: PhytoKeys. 2025 Apr 14;255:103–12. doi: 10.3897/phytokeys.255.142079 (PMC12012546; doi:10.3897/phytokeys.255.142079)
Supplement: XML Treatment for Sinocrassula obliquifolia [file phytokeys.255.142079-treatment1.xml]

<!DOCTYPE tp:taxon-treatment
  PUBLIC "-//TaxonX//DTD Taxonomic Treatment Publishing DTD v0 20100105//EN" "tax-treatment-NSO.dtd">
<tp:taxon-treatment xmlns:tp="http://www.plazi.org/taxpub"><tp:treatment-meta><kwd-group><label>Taxon classification</label><kwd>
              <named-content content-type="kingdom">Plantae</named-content>
            </kwd><kwd>
              <named-content content-type="order">Saxifragales</named-content>
            </kwd><kwd>
              <named-content content-type="family">Crassulaceae</named-content>
            </kwd></kwd-group><mixed-citation publication-type="journal"><person-group><name><surname>Li</surname><given-names>Rong-Juan</given-names></name><name><surname>Zhao</surname><given-names>Jing</given-names></name><name><surname>Fang</surname><given-names>Shao-Li</given-names></name><name><surname>Huang</surname><given-names>Chuan-Jie</given-names></name><name><surname>Luo</surname><given-names>Miao</given-names></name><name><surname>He</surname><given-names>Zhao-Rong</given-names></name><name><surname>Zhou</surname><given-names>Xin-Mao</given-names></name><name><surname>Wang</surname><given-names>Jia-Guan</given-names></name></person-group><article-title>﻿<italic><tp:taxon-name><tp:taxon-name-part taxon-name-part-type="genus" reg="Sinocrassula">Sinocrassula</tp:taxon-name-part><tp:taxon-name-part taxon-name-part-type="species" reg="obliquifolia">obliquifolia</tp:taxon-name-part></tp:taxon-name></italic> (<tp:taxon-name><tp:taxon-name-part taxon-name-part-type="family">Crassulaceae</tp:taxon-name-part></tp:taxon-name>), a new species from China</article-title><source>PhytoKeys</source><day>14</day><month>04</month><year>2025</year><volume>255</volume><fpage>103</fpage><lpage>112</lpage><pub-id pub-id-type="doi">10.3897/phytokeys.255.142079</pub-id></mixed-citation></tp:treatment-meta><tp:nomenclature><label>﻿</label><tp:taxon-name>
            <object-id xmlns:xlink="http://www.w3.org/1999/xlink" content-type="arpha" xlink:type="simple">8D4FAA01-BA72-595C-BF6A-80F7BBF3D03D</object-id>
            <tp:taxon-name-part taxon-name-part-type="genus" reg="Sinocrassula">Sinocrassula</tp:taxon-name-part>
            <tp:taxon-name-part taxon-name-part-type="species" reg="obliquifolia">obliquifolia</tp:taxon-name-part>
            <object-id xmlns:xlink="http://www.w3.org/1999/xlink" content-type="ipni" xlink:type="simple">urn:lsid:ipni.org:names:77360183-1</object-id>
          </tp:taxon-name><tp:taxon-authority>Jing Zhao, J.Guan Wang &amp; X.M.Zhou</tp:taxon-authority><tp:taxon-status xmlns:xlink="http://www.w3.org/1999/xlink" xlink:type="simple">sp. nov.</tp:taxon-status><xref ref-type="fig" rid="F2">Figs 2</xref><xref ref-type="fig" rid="F3">, 3</xref></tp:nomenclature><tp:treatment-sec sec-type="material" id="SECID0E3GBG"><title>Type.</title><p>China • Sichuan: Hanyuan County, Yaan City, elev. ca. 837 m, <named-content xmlns:xlink="http://www.w3.org/1999/xlink" content-type="dwc:verbatimCoordinates" xlink:type="simple"><named-content content-type="geo-json" specific-use="{&#34;type&#34;:&#34;Point&#34;,&#34;coordinates&#34;:[102.571721,29.333262]}" id="NCID0EFHBG" xlink:type="simple">29.333262°N, 102.571721°E</named-content></named-content>, on the granite crevices, 6 July 2023, <italic>Jing Zhao et al. YUS9064</italic> (holotype <named-content xmlns:xlink="http://www.w3.org/1999/xlink" content-type="dwc:institutional_code" xlink:title="Herbarium of Yunnan University" xlink:href="http://grbio.org/institution/yunnan-university" xlink:type="simple">YUKU</named-content>!; isotype <named-content xmlns:xlink="http://www.w3.org/1999/xlink" content-type="dwc:institutional_code" xlink:title="Herbarium of Yunnan University" xlink:href="http://grbio.org/institution/yunnan-university" xlink:type="simple">YUKU</named-content>!).</p><fig id="F3" position="float" orientation="portrait"><object-id xmlns:xlink="http://www.w3.org/1999/xlink" content-type="doi" xlink:type="simple">10.3897/phytokeys.255.142079.figure3</object-id><object-id xmlns:xlink="http://www.w3.org/1999/xlink" content-type="arpha" xlink:type="simple">63F9FBAB-840E-53C1-9724-ACFE6597169B</object-id><label>Figure 3.</label><caption><p><italic><tp:taxon-name><tp:taxon-name-part taxon-name-part-type="genus" reg="Sinocrassula">Sinocrassula</tp:taxon-name-part><tp:taxon-name-part taxon-name-part-type="species" reg="obliquifolia">obliquifolia</tp:taxon-name-part></tp:taxon-name></italic><bold>A</bold> habitat <bold>B, C</bold> habit.</p></caption><graphic xmlns:xlink="http://www.w3.org/1999/xlink" xlink:href="phytokeys-255-103_article-142079__-g003.jpg" position="float" orientation="portrait" xlink:type="simple" id="oo_1307748.jpg"><uri content-type="original_file" xlink:type="simple">https://binary.pensoft.net/fig/1307748</uri></graphic></fig></tp:treatment-sec><tp:treatment-sec sec-type="diagnosis" id="SECID0EQIBG"><title>Diagnosis.</title><p><italic><tp:taxon-name><tp:taxon-name-part taxon-name-part-type="genus" reg="Sinocrassula">Sinocrassula</tp:taxon-name-part><tp:taxon-name-part taxon-name-part-type="species" reg="obliquifolia">obliquifolia</tp:taxon-name-part></tp:taxon-name></italic> is similar to <italic><tp:taxon-name><tp:taxon-name-part taxon-name-part-type="genus" reg="Sinocrassula">S.</tp:taxon-name-part><tp:taxon-name-part taxon-name-part-type="species" reg="indica">indica</tp:taxon-name-part></tp:taxon-name></italic> in having rosette, ovoid carpels, and broadly triangular sepals. However, this new species has shorter flowering stem (10–18 cm) (vs. 5–60 cm in <italic><tp:taxon-name><tp:taxon-name-part taxon-name-part-type="genus" reg="Sinocrassula">S.</tp:taxon-name-part><tp:taxon-name-part taxon-name-part-type="species" reg="indica">indica</tp:taxon-name-part></tp:taxon-name></italic>), lanceolate stem leaves (vs. oblanceolate to ovate-orbicular stem leaves in <italic><tp:taxon-name><tp:taxon-name-part taxon-name-part-type="genus" reg="Sinocrassula">S.</tp:taxon-name-part><tp:taxon-name-part taxon-name-part-type="species" reg="indica">indica</tp:taxon-name-part></tp:taxon-name></italic>), triangular petals (vs. lanceolate to ovate petals in <italic><tp:taxon-name><tp:taxon-name-part taxon-name-part-type="genus" reg="Sinocrassula">S.</tp:taxon-name-part><tp:taxon-name-part taxon-name-part-type="species" reg="indica">indica</tp:taxon-name-part></tp:taxon-name></italic>), petals with a white base adorned with dense purple-red stripes and spots on the surfaces upward (vs. red, reddish, yellow, or greenish-yellow in <italic><tp:taxon-name><tp:taxon-name-part taxon-name-part-type="genus" reg="Sinocrassula">S.</tp:taxon-name-part><tp:taxon-name-part taxon-name-part-type="species" reg="indica">indica</tp:taxon-name-part></tp:taxon-name></italic>) and rectangle nectar scales (vs. quadrate in <italic><tp:taxon-name><tp:taxon-name-part taxon-name-part-type="genus" reg="Sinocrassula">S.</tp:taxon-name-part><tp:taxon-name-part taxon-name-part-type="species" reg="indica">indica</tp:taxon-name-part></tp:taxon-name></italic>). <italic><tp:taxon-name><tp:taxon-name-part taxon-name-part-type="genus" reg="Sinocrassula">S.</tp:taxon-name-part><tp:taxon-name-part taxon-name-part-type="species" reg="obliquifolia">obliquifolia</tp:taxon-name-part></tp:taxon-name></italic> is also similar to <italic><tp:taxon-name><tp:taxon-name-part taxon-name-part-type="genus" reg="Sinocrassula">S.</tp:taxon-name-part><tp:taxon-name-part taxon-name-part-type="species" reg="diversifolia">diversifolia</tp:taxon-name-part></tp:taxon-name></italic> in having corymbiform inflorescences, petals, and stamens with purple spots. However, <italic><tp:taxon-name><tp:taxon-name-part taxon-name-part-type="genus" reg="Sinocrassula">S.</tp:taxon-name-part><tp:taxon-name-part taxon-name-part-type="species" reg="obliquifolia">obliquifolia</tp:taxon-name-part></tp:taxon-name></italic> has a well-defined rosette (vs. less defined rosette in <italic><tp:taxon-name><tp:taxon-name-part taxon-name-part-type="genus" reg="Sinocrassula">S.</tp:taxon-name-part><tp:taxon-name-part taxon-name-part-type="species" reg="diversifolia">diversifolia</tp:taxon-name-part></tp:taxon-name></italic>), monomorphic stem leaves (vs. dimorphic stem leaves in <italic><tp:taxon-name><tp:taxon-name-part taxon-name-part-type="genus" reg="Sinocrassula">S.</tp:taxon-name-part><tp:taxon-name-part taxon-name-part-type="species" reg="diversifolia">diversifolia</tp:taxon-name-part></tp:taxon-name></italic>), triangular petals with dense purple-red stripes and spots on the surfaces upward (vs. lanceolate petals that are yellow with purple spots in <italic><tp:taxon-name><tp:taxon-name-part taxon-name-part-type="genus" reg="Sinocrassula">S.</tp:taxon-name-part><tp:taxon-name-part taxon-name-part-type="species" reg="diversifolia">diversifolia</tp:taxon-name-part></tp:taxon-name></italic>) and rectangle nectar scales (vs. broadly quadrate in <italic><tp:taxon-name><tp:taxon-name-part taxon-name-part-type="genus" reg="Sinocrassula">S.</tp:taxon-name-part><tp:taxon-name-part taxon-name-part-type="species" reg="diversifolia">diversifolia</tp:taxon-name-part></tp:taxon-name></italic>).</p></tp:treatment-sec><tp:treatment-sec sec-type="description" id="SECID0EQNBG"><title>Description.</title><p>Perennial herbs, terrestrial or lithophytic, 5.0–20.0 cm tall, rosette 5.0–8.0 × 6.0–8.0 cm. Roots fibrous. Basal leaves rosette, spirally arranged, asymmetrically ovoid to lanceolate, apex with glands, 2.0–3.0 × 1.0–2.0 cm. Flowering stems terminal, 10.0–18.0 cm, glabrous with purple spots. Stem leaves alternate, lanceolate, many parts with purple spots. Bract resembling distal stem leaves but smaller, lanceolate, 3.0–3.5 × 0.5–1.0 cm. Inflorescences corymbiform, ca. 2.0–3.0 cm in diameter. Flowers small, ca. 3–6 mm in diameter. Sepals broadly triangular, purple with red spots, 1.5–2.0 × 0.5–1.2 mm. Petals triangular, base white, with dense purple-red stripes and spots on the surfaces upward, 2.0–4.0 × 1.0–2.0 mm. Stamens ca. 2–3 mm, white, anthers oblong-cordate, ca. 0.5 mm, pollen yellow. Nectar scales broadly rectangular, ca. 0.3–0.5 × 0.2–0.3 mm. Carpels 5, ovoid, clockwise rotation, 1.0–2.0 × 0.5–1 mm, styles 1.0–1.5 mm. Flowering June–October which coincides with the rainy season and the shedding of the leaves and the emergence of new buds.</p></tp:treatment-sec><tp:treatment-sec sec-type="distribution" id="SECID0EVNBG"><title>Distribution and habitat.</title><p><italic><tp:taxon-name><tp:taxon-name-part taxon-name-part-type="genus" reg="Sinocrassula">Sinocrassula</tp:taxon-name-part><tp:taxon-name-part taxon-name-part-type="species" reg="obliquifolia">obliquifolia</tp:taxon-name-part></tp:taxon-name></italic> is currently known in central Sichuan Province, China. Two populations were found in granite crevices, as well as on dry stony or gravelly slopes at elevations ranging from 837 to 1140 m.</p></tp:treatment-sec><tp:treatment-sec sec-type="material" id="SECID0EGOBG"><title>Additional specimens examined (paratypes).</title><p>China • Sichuan: Shimian County, Yaan City, elev. ca. 1140 m, <named-content xmlns:xlink="http://www.w3.org/1999/xlink" content-type="dwc:verbatimCoordinates" xlink:type="simple"><named-content content-type="geo-json" specific-use="{&#34;type&#34;:&#34;Point&#34;,&#34;coordinates&#34;:[102.371583,29.258594]}" id="NCID0EPOBG" xlink:type="simple">29.258594°N, 102.371583°E</named-content></named-content>, on the granite crevices, 12 May 2023, <italic>Chuan-Jie Huang et al. YUS9366</italic> (<named-content xmlns:xlink="http://www.w3.org/1999/xlink" content-type="dwc:institutional_code" xlink:title="Herbarium of Yunnan University" xlink:href="http://grbio.org/institution/yunnan-university" xlink:type="simple">YUKU</named-content>!).</p></tp:treatment-sec><tp:treatment-sec sec-type="etymology" id="SECID0E1OBG"><title>Etymology.</title><p>The epithet <italic><tp:taxon-name><tp:taxon-name-part taxon-name-part-type="genus" reg="Sinocrassula"/><tp:taxon-name-part taxon-name-part-type="species" reg="obliquifolia">obliquifolia</tp:taxon-name-part></tp:taxon-name></italic> refers to the asymmetrical leaves of the basal leaves, a unique characteristic for this species within <italic><tp:taxon-name><tp:taxon-name-part taxon-name-part-type="genus" reg="Sinocrassula">Sinocrassula</tp:taxon-name-part></tp:taxon-name></italic>. Its Chinese name is suggested as ‘斜叶石莲(xie ye shi lian)’.</p></tp:treatment-sec><tp:treatment-sec><!--Section generated to contain objects referenced in tp:taxon-treatment.--><fig id="F2" position="float" orientation="portrait"><object-id xmlns:xlink="http://www.w3.org/1999/xlink" content-type="doi" xlink:type="simple">10.3897/phytokeys.255.142079.figure2</object-id><object-id xmlns:xlink="http://www.w3.org/1999/xlink" content-type="arpha" xlink:type="simple">0C166AB9-01BA-5527-A232-8E93709DD1F1</object-id><label>Figure 2.</label><caption><p><italic><tp:taxon-name><tp:taxon-name-part taxon-name-part-type="genus" reg="Sinocrassula">Sinocrassula</tp:taxon-name-part><tp:taxon-name-part taxon-name-part-type="species" reg="obliquifolia">obliquifolia</tp:taxon-name-part></tp:taxon-name></italic><bold>A, B</bold> habit <bold>C, D</bold> flowers <bold>E</bold> stamen <bold>F, G</bold> petals <bold>H</bold> carpel <bold>I</bold> sepal <bold>J</bold> nectar scale <bold>K</bold> basal leaves <bold>L</bold> stem leaves <bold>M</bold> gland of basal leaf <bold>N</bold> leaves that abscise and bud during the flowering period, left: basal leaf, right: stem leaf.</p></caption><graphic xmlns:xlink="http://www.w3.org/1999/xlink" xlink:href="phytokeys-255-103_article-142079__-g002.jpg" position="float" orientation="portrait" xlink:type="simple" id="oo_1307747.jpg"><uri content-type="original_file" xlink:type="simple">https://binary.pensoft.net/fig/1307747</uri></graphic></fig></tp:treatment-sec></tp:taxon-treatment>
